# Supplementary material for: Non-Invasive Assessment of Vascular Damage Through Pulse Wave Velocity and Superb Microvascular Imaging in Pre-Dialysis Patients
Source: Biomedicines. 2025 Mar 4;13(3):621. doi: 10.3390/biomedicines13030621 (PMC11940463; doi:10.3390/biomedicines13030621)
Supplement: Supplementary file 1 [file biomedicines-13-00621-s001.zip]

Archive with 1 entries (1 files):
- biomedicines-3443044-supplementary.pdf
